# Supplementary material for: Relative age effect and second-tiers: No second chance for later-born players
Source: PLoS One. 2018 Aug 8;13(8):e0201795. doi: 10.1371/journal.pone.0201795 (PMC6082547; doi:10.1371/journal.pone.0201795)
Supplement: S1 File — (DO) [file pone.0201795.s001.do]

use "RAE_league_1_2_paper", clear

count
//3,324 players


///////////////
//SECTION:
//CHI-SQUARE RESULTS
///////////////

///////////////
//TABLE 1
///////////////

//"W COEFFICIENTS" ARE COMPUTED SEPARATELY, WITH A CALCULATOR

chitest Month_resc, count 									//BOTH TIERS, NOT IN THE PAPER
chitest Month_resc if Leaguetwo==0, count
chitest Month_resc if Leaguetwo==1, count

chitest Month_resc if Leaguetwo==0 & Country=="Germany", count
chitest Month_resc if Leaguetwo==1 & Country=="Germany", count

chitest Month_resc if Leaguetwo==0 & Country=="France", count
chitest Month_resc if Leaguetwo==1 & Country=="France", count

chitest Month_resc if Leaguetwo==0 & Country=="Italy", count
chitest Month_resc if Leaguetwo==1 & Country=="Italy", count

chitest Month_resc if Leaguetwo==0 & Country=="England", count
chitest Month_resc if Leaguetwo==1 & Country=="England", count

chitest Month_resc if Leaguetwo==0 & Country=="Spain", count
chitest Month_resc if Leaguetwo==1 & Country=="Spain", count


//SEEK FOR ANECDOTAL EVIDENCE OF OVER-DISPERSION
histogram Month_resc, discrete freq 							//NOT IN THE PAPER
bys Leaguetwo: tabstat Month_resc, by(Country) stats(mean v n)	//NOT IN THE PAPER


///////////////
//SECTION:
//POISSON AND NEGATIVE BINOMIAL REGRESSIONS
///////////////

///////////////
//TABLE 2
///////////////

//IN THIS ANALYSIS WE USE THE POISSON REGRESSION
//FOR THE INTERPRETATION OF THE COEFFICIENTS
//YOU CAN TAKE A LOOK AT THE FOLLOWING SOURCES:
//https://stats.idre.ucla.edu/stata/output/poisson-regression/
//https://www.statalist.org/forums/forum/general-stata-discussion/general/1298992-coefficient-interpretation-and-marginal-effects

//all of the leagues//coefficients
poisson Quantity_fir i.CountryFE c.Month_resc##i.Leaguetwo if tag_quantity==1
nbreg Quantity_fir i.CountryFE c.Month_resc##i.Leaguetwo if tag_quantity==1


///////////////
//TABLE 3
///////////////

//by country
//estimated coefficients
bys Country: poisson Quantity_fir c.Month_resc##i.Leaguetwo if tag_quantity==1
//estimated alpha and overdispersion test
bys Country: nbreg Quantity_fir c.Month_resc##i.Leaguetwo if tag_quantity==1 

poisson Quantity_fir c.Month_resc i.Leaguetwo i.CountryFE ///	//NOT IN THE PAPER
c.Month_resc#i.Leaguetwo ///
c.Month_resc#i.CountryFE ///
c.Month_resc#i.CountryFE#i.Leaguetwo ///
i.CountryFE#i.Leaguetwo if tag_quantity==1


///////////////
//TABLE 4
///////////////

//first-tier
poisson Quantity_fir i.CountryFE c.Month_resc##i.Leaguetwo if tag_quantity==1
margins if Leaguetwo==0, at(Month_resc=(0(1)11))
//second-tier
poisson Quantity_fir i.CountryFE c.Month_resc##i.Leaguetwo if tag_quantity==1
margins if Leaguetwo==1, at(Month_resc=(0(1)11))


///////////////
//robustness checks that are mentioned in the text
///////////////

//no second citizenship
poisson Quantity_sec i.CountryFE c.Month_resc_sec##i.Leaguetwo if tag_quantity_nosec==1

//born in 1990 or after
poisson Quantity_thr i.CountryFE c.Month_resc_thr##i.Leaguetwo if tag_quantity_90==1
